# Supplementary material for: CoVigator—A Knowledge Base for Navigating SARS-CoV-2 Genomic Variants
Source: Viruses. 2023 Jun 17;15(6):1391. doi: 10.3390/v15061391 (PMC10304279; doi:10.3390/v15061391)
Supplement: Supplementary file 1 [file viruses-15-01391-s001.zip]

Archive with 3 entries (3 files):
- supplementary_table_s1.xlsx
- supplementary_table_s2.xlsx
- viruses-2451791-supplementary.pdf
