# Supplementary material for: CoVigator—A Knowledge Base for Navigating SARS-CoV-2 Genomic Variants
Source: Viruses. 2023 Jun 17;15(6):1391. doi: 10.3390/v15061391 (PMC10304279; doi:10.3390/v15061391)
Supplement: Supplementary file 1 [file viruses-15-01391-s001.zip › supplementary_table_s1.xlsx]

## Sheet: Sheet1
Table S1. Co-occurrence clusters on the spike protein with its matching lineage information (SARS-CoV-2 lineages fetched from https://github.com/cov-lineages/constellations). Clustering is performed considering only synonymous mutations with at least 10 pairwise co-occurrences. The minimum number of neighbours to call a cluster is five. Pairwise co-occurrence is measured with the Jaccard index co…
									Alpha	Beta	Epsilon		Eta	Iota	Delta			Mu	Omicron							Lambda	Gamma	Zeta	Theta
Cluster	Cluster description	Protein change	DNA change	A.23.1	AV.1	AY.4	AY.4.2	B.1.1.318	B.1.1.7	B.1.351	B.1.427	B.1.429	B.1.525	B.1.526	B.1.617.1	B.1.617.2	B.1.617.3	B.1.621	B.1.1.529	BA.1	BA.2	BA.3	BA.4	BA.5	BN.2.1	C.37	P.1	P.2	P.3	Escape list
0	Iota-like cluster	p.L5F	21575:C>T											X
		p.L176F	22088:C>T
		p.D253G	22320:A>G											X																X
		p.D574Y	23282:G>T
		p.S929T	24348:G>C
1	Unknown	p.S12F	21597:C>T
		p.H49Y	21707:C>T																						X
		p.W152R	22016:T>A																						X
		p.P174S	22082:C>T
		p.T323K	22530:C>A
		p.R346S	22600:A>C																											X
		p.A352S	22616:G>T
		p.L452R	22917:TG>GT								X	X			X	X	X						X	X						X
		p.Q677H	23593:G>T
		p.K854N	24124:G>T
		p.A899S	24257:G>T
		p.D936N	24368:G>A
2	Omicron sublneages BA.2, BA.3, BA.4 and BA.5-like cluster	p.T19I	21618:C>T																		X		X	X
		p.L24_A27delinsS	21632:TTACCCCCTG>T																		X
		p.G142D	21987:G>A		X											X			X	X	X	X	X	X						X
		p.V213G	22200:T>G																				X	X
		p.S371F	22674:C>T																		X	X	X	X
		p.T376A	22688:A>G																		X		X	X
		p.D405N	22775:G>A																		X	X	X	X
		p.R408S	22786:A>C																		X
		p.F486V	23018:T>G																				X	X						X
3	Gamma-like cluster	p.T20N	21621:C>A																								X
		p.P26S	21638:C>T																								X
		p.D138Y	21974:G>T
		p.R190S	22132:G>T
		p.K417T	22812:A>C																								X
		p.E484K	23012:G>A		X			X	X	X			X	X				X									X	X	X	X
		p.T1027I	24642:C>T																								X
		p.V1176F	25088:G>T																										X
4	Omicron sublineage BA.1 and BA.3-like cluster	p.A67V	21762:C>T																	X		X
		p.T95I	21846:C>T		X	X		X						X		X		X		X
		p.G142_Y145delinsD	21986:GGTGTTTATT>G																	X		X
		p.N211_L212delinsI	22193:AATT>A																	X		X
		p.R346K	22599:G>A															X												X
		p.S371L	22673:TC>CT																	X
		p.G446S	22898:G>A																	X		X								X
		p.G496S	23048:G>A																	X
		p.T547K	23202:C>A																	X
		p.N856K	24130:C>A																	X
		p.L981F	24503:C>T																	X
5	Omicron-like cluster	p.G339D	22578:G>A																X	X	X	X	X	X
		p.S373P	22679:T>C																X	X	X	X	X	X
		p.S375F	22686:C>T																X	X	X	X	X	X
		p.K417N	22813:G>T													X			X	X	X	X	X	X
		p.N440K	22882:T>G																X	X	X	X	X	X						X
		p.S477N	22992:G>A											X					X	X	X	X	X	X						X
		p.E484A	23013:A>C																X	X	X	X	X	X						X
		p.Q493R	23040:A>G																	X	X	X	X	X						X
		p.Q498R	23055:A>G																X	X	X	X	X	X
		p.Y505H	23075:T>C																X	X	X	X	X	X
		p.H655Y	23525:C>T																X	X	X	X	X	X
		p.N679K	23599:T>G																X	X	X	X	X	X
		p.N764K	23854:C>A																X	X	X	X	X	X
		p.D796Y	23948:G>T																X	X	X	X	X	X
		p.Q954H	24424:A>T																X	X	X	X	X	X
		p.N969K	24469:T>A																X	X	X	X	X	X
6	Lambda-like cluster	p.G75V	21786:G>T																							X
		p.T76I	21789:C>T																							X
		p.L452Q	22917:T>A																							X
		p.F490S	23031:T>C																							X				X
		p.S704L	23673:C>T
		p.T859N	24138:C>A																							X
7	Unknown	p.S98F	21855:C>T
		p.D138H	21974:G>C
		p.T208S	22184:A>T
		p.S221L	22224:C>T
		p.D228H	22244:G>C
		p.V1228L	25244:G>T
8	Alpha-like cluster	p.Y144del	21990:TTTA>T																											X
		p.A570D	23271:C>A						X
		p.T716I	23709:C>T						X
		p.S982A	24506:T>G						X
		p.D1118H	24914:G>C						X
9	Unknown	p.S255F	22326:C>T																											X
		p.K558N	23236:G>T
		p.N658K	23536:C>A
		p.K1073N	24781:G>T
		p.A1087S	24821:G>T
