# Supplementary material for: CoVigator—A Knowledge Base for Navigating SARS-CoV-2 Genomic Variants
Source: Viruses. 2023 Jun 17;15(6):1391. doi: 10.3390/v15061391 (PMC10304279; doi:10.3390/v15061391)
Supplement: Supplementary file 1 [file viruses-15-01391-s001.zip › supplementary_table_s2.xlsx]

## Sheet: Sheet1
Table S2. Comparison of SARS-CoV-2 data processing pipelines with CoVigator
	Data types			Features		Variant calling
Tools	FASTA	FASTQ (Illumina)	FASTQ (Nanopore)	Pipeline	Dashboard	Intrahost variant calls	Reference	Comments
Cecret	×	×		×			https://github.com/UPHL-BioNGS/Cecret
nf-core viralrecon		×	×	×		×	https://github.com/nf-core/viralrecon
ncov2019-artic-nf	×	×	×	×			https://github.com/connor-lab/ncov2019-artic-nf	Specific to COG-UK data. Automates ARTIC network nCoV-2019 novel coronavirus bioinformatics protocol
ViralFlow		×		×		×	Dezordi et al. 2022
NCBI SARS-CoV-2 Variant Calling (SC2VC)		×	×	×			https://github.com/ncbi/sars2variantcalling	NCBI specific accessions
Havoc		×		×			Truong Nguyen et al. 2021
ASPICoV		×		×			Tilloy et al. 2022
covradar	×			×	×		Wittig et al. 2022	Only Spike protein
CoVigator	×	×		×	×	×	https://github.com/TRON-bioinformatics/covigator
Data types = FASTA represents SARS-CoV-2 genome assemblies & SARS-COV-2 raw sequencing data in FASTQ format.
Features = Pipeline using Nextflow or Snakemake & Dashboard with interactive visualization and interpretations
variant calling = Intrahost variant calls are low frequency variant calls from FASTQ data
